# Supplementary material for: Uncovering Key Genes Associated with the Short-Winged Trait in Faba Bean (Vicia faba L.) Through Re-Sequencing and Genome-Wide Association Studies (GWASs)
Source: Int J Mol Sci. 2025 Mar 18;26(6):2733. doi: 10.3390/ijms26062733 (PMC11942482; doi:10.3390/ijms26062733)
Supplement: Supplementary file 1 [file ijms-26-02733-s001.zip]

Archive with 1 entries (1 files):
- ijms-3508149-supplementary.pdf
